# Supplementary material for: Evaluation of the test accuracy of a SARS-CoV-2 rapid antigen test in symptomatic community dwelling individuals in the Netherlands
Source: PLoS One. 2021 May 13;16(5):e0250886. doi: 10.1371/journal.pone.0250886 (PMC8118553; doi:10.1371/journal.pone.0250886)
Supplement: S1 Dataset — S1. Cross tabulation of the BD Veritor System for Rapid Detection of SARS-CoV-2 (VRD) compared for qRT-PC based on visual interpretation of the results (a) and interpretation with the BD Veritor Analyzer (b) excluding Invalid test results (n = 1). S2. Anonymized data of study Part One. S3. Anonymized data of study Part Two. (XLSX) [file pone.0250886.s001.xlsx]

## Sheet: S1
a.	qRT-PCR +	qRT-PCR -	Total
VRD +	16	0	16
VRD -	1	334	335
Total	17	334	351
b.	qRT-PCR +	qRT-PCR -	Total
VRD +	16	2	18
VRD -	1	332	333
Total	17	334	351

## Sheet: S2
	Study Number	VRD Visual	VRD Reader	qRT-PCR Result	qRT-PCR E-gene Ct-value of qRT-PCR positive specimen
1	881C9001281	negative	negative	negative
2	881C9001279	positive	positive	positive	18.15
3	881C9001242	negative	negative	negative
4	881C9001240	negative	negative	negative
5	881C9001238	negative	negative	negative
6	881C9001235	negative	negative	negative
7	881C9001236	negative	negative	negative
8	881C9001259	negative	negative	negative
9	881C9001241	negative	negative	negative
10	881C9001280	negative	negative	negative
11	881C9001316	negative	negative	negative
12	881C9001318	negative	negative	negative
13	881C9001320	negative	negative	negative
14	881C9001322	negative	negative	negative
15	881C9001283	negative	negative	negative
16	881C9001282	negative	negative	negative
17	881C9001239	negative	negative	negative
18	881C9001314	negative	negative	negative
19	881C9001337	negative	negative	negative
20	881C9001216	negative	negative	negative
21	881C9001214	negative	negative	negative
22	881C9001220	negative	negative	negative
23	881C9001212	negative	negative	negative
24	881C9001246	negative	negative	negative
25	881C9001243	negative	negative	negative
26	881C9001210	positive	positive	positive	24.92
27	881C9001218	negative	negative	negative
28	881C9001247	negative	negative	negative
29	881C9001232	negative	negative	negative
30	881C9001244	negative	negative	negative
31	881C9001245	negative	negative	negative
32	881C9001233	negative	negative	negative
33	881C9001397	negative	negative	negative
34	881C9001460	negative	negative	negative
35	881C9001249	negative	negative	negative
36	881C9001250	negative	negative	negative
37	881C9001399	negative	negative	negative
38	881C9001251	negative	negative	negative
39	881C9001234	negative	negative	negative
40	881C9001253	negative	negative	negative
41	881C9001401	negative	negative	negative
42	881C9001255	negative	negative	negative
43	881C9001403	negative	negative	negative
44	881C9001393	negative	negative	negative
45	881C9001358	positive	positive	positive	16.54
46	881C9001362	negative	negative	negative
47	881C9001360	negative	negative	negative
48	881C9001395	negative	negative	negative
49	881C9001364	negative	negative	negative
50	881C9001419	negative	negative	negative
51	881C9001417	negative	negative	negative
52	881C9001222	negative	negative	negative
53	881C9001224	negative	negative	negative
54	881C9001421	negative	negative	negative
55	881C9001226	negative	negative	negative
56	881C9001257	negative	negative	negative
57	881C9001348	negative	negative	negative
58	881C9001350	negative	negative	negative
59	881C9001344	positive	positive	positive	21.06
60	881C9001346	invalid	invalid	negative
61	881C9001352	negative	negative	negative
62	881C9001354	negative	negative	negative
63	881C9001356	negative	negative	negative
64	881C9001368	negative	negative	negative
65	881C9001366	negative	negative	negative
66	881C9001391	negative	negative	negative
67	881C9001370	negative	negative	negative
68	881C9001268	negative	negative	negative
69	881C9001277	negative	positive	negative
70	881C9001449	negative	positive	negative
71	881C9001447	negative	negative	negative
72	881C9001262	negative	negative	negative
73	881C9001267	negative	negative	negative
74	881C9001273	negative	negative	negative
75	881C9001439	negative	negative	negative
76	881C9001276	negative	negative	negative
77	881C9001441	negative	negative	negative
78	881C9001269	negative	negative	negative
79	881C9001347	negative	negative	negative
80	881C9001285	negative	negative	negative
81	881C9001274	negative	negative	positive	31.72
82	881C9001349	negative	negative	negative
83	881C9001265	negative	negative	negative
84	881C9001410	negative	negative	negative
85	881C9001416	negative	negative	negative
86	881C9001270	negative	negative	negative
87	881C9001261	negative	negative	negative
88	881C9001272	negative	negative	negative
89	881C9001275	negative	negative	negative
90	881C9001271	negative	negative	negative
91	881C9001435	negative	negative	negative
92	881C9001481	negative	negative	negative
93	881C9001278	negative	negative	negative
94	881C9001418	negative	negative	negative
95	881C9001264	negative	negative	negative
96	881C9001266	negative	negative	negative
97	881C9001263	negative	negative	negative
98	881C9001491	negative	negative	negative
99	881C9001462	negative	negative	negative
100	881C9001483	negative	negative	negative
101	881C9001414	negative	negative	negative
102	881C9001466	negative	negative	negative
103	881C9001468	negative	negative	negative
104	881C9001413	negative	negative	negative
105	881C9001473	negative	negative	negative
106	881C9001493	negative	negative	negative
107	881C9001437	negative	negative	negative
108	881C9001469	negative	negative	negative
109	881C9001485	negative	negative	negative
110	881C9001420	negative	negative	negative
111	881C9001472	negative	negative	negative
112	881C9001487	negative	negative	negative
113	881C9001464	negative	negative	negative
114	881C9001433	negative	negative	negative
115	881C9001412	negative	negative	negative
116	881C9001470	negative	negative	negative
117	881C9001355	negative	negative	negative
118	881C9001471	negative	negative	negative
119	881C9001351	negative	negative	negative
120	881C9001353	negative	negative	negative
121	881C9001409	negative	negative	negative
122	881C9001411	negative	negative	negative
123	881C9001357	negative	negative	negative
124	881C9001489	negative	negative	negative
125	881C9001475	negative	negative	negative
126	881C9001407	negative	negative	negative
127	881C9001405	negative	negative	negative
128	881C9001209	negative	negative	negative
129	881C9001321	negative	negative	negative
130	881C9001408	negative	negative	negative
131	881C9001422	negative	negative	negative
132	881C9001319	negative	negative	negative
133	881C9001429	negative	negative	negative
134	881C9001213	negative	negative	negative
135	881C9001228	negative	negative	negative
136	881C9001463	negative	negative	negative
137	881C9001452	negative	negative	negative
138	881C9001454	negative	negative	negative
139	881C9001456	negative	negative	negative
140	881C9001333	negative	negative	negative
141	881C9001221	negative	negative	negative
142	881C9001334	negative	negative	negative
143	881C9001217	negative	negative	negative
144	881C9001315	negative	negative	negative
145	881C9001425	negative	negative	negative
146	881C9001330	negative	negative	negative
147	881C9001225	negative	negative	negative
148	881C9001450	negative	negative	negative
149	881C9001326	negative	negative	negative
150	881C9001229	negative	negative	negative
151	881C9001329	negative	negative	negative
152	881C9001227	negative	negative	negative
153	881C9001458	negative	negative	negative
154	881C9001215	negative	negative	negative
155	881C9001325	negative	negative	negative
156	881C9001359	negative	negative	negative
157	881C9001448	negative	negative	negative
158	881C9001317	negative	negative	negative
159	881C9001331	negative	negative	negative
160	881C9001211	negative	negative	negative
161	881C9001427	negative	negative	negative
162	881C9001328	negative	negative	negative
163	881C9001457	negative	negative	negative
164	881C9001324	negative	negative	negative
165	881C9001219	negative	negative	negative
166	881C9001230	negative	negative	negative
167	881C9001423	negative	negative	negative
168	881C9001455	negative	negative	negative
169	881C9001453	negative	negative	negative
170	881C9001327	negative	negative	negative
171	881C9001431	negative	negative	negative
172	881C9001223	negative	negative	negative
173	881C9001292	negative	negative	negative
174	881C9001313	negative	negative	negative
175	881C9001451	negative	negative	negative
176	881C9001231	negative	negative	negative
177	881C9001332	negative	negative	negative
178	881C9001135	negative	negative	missing	missing
179	881C9001291	negative	negative	negative
180	881C9001260	negative	negative	negative
181	881C9001289	negative	negative	negative
182	881C9001256	negative	negative	negative
183	881C9001293	negative	negative	negative
184	881C9001258	negative	negative	negative
185	881C9001336	negative	negative	negative
186	881C9001295	negative	negative	negative
187	881C9001367	negative	negative	negative
188	881C9001365	negative	negative	negative
189	881C9001287	negative	negative	negative
190	881C9001254	negative	negative	negative
191	881C9001338	negative	negative	negative
192	881C9001288	negative	negative	negative
193	881C9001252	negative	negative	negative
194	881C9001446	negative	negative	negative
195	881C9001443	negative	negative	negative
196	881C9001312	negative	negative	negative
197	881C9001304	negative	negative	negative
198	881C9001308	negative	negative	negative
199	881C9001310	negative	negative	negative
200	881C9001306	negative	negative	negative
201	881C9001284	negative	negative	negative
202	881C9001286	negative	negative	negative
203	881C9001339	negative	negative	negative
204	881C9001341	negative	negative	negative
205	881C9001343	negative	negative	negative
206	881C9001345	negative	negative	negative
207	881C9001479	negative	negative	negative
208	881C9001477	negative	negative	negative
209	881C9001474	negative	negative	negative
210	881C9001467	negative	negative	negative
211	881C9001604	negative	negative	negative
212	881C9001620	negative	negative	negative
213	881C9001618	negative	negative	negative
214	881C9001616	negative	negative	negative
215	881C9001614	negative	negative	negative
216	881C9001612	negative	negative	negative
217	881C9001610	negative	negative	negative
218	881C9001608	negative	negative	negative
219	881C9001621	negative	negative	negative
220	881C9001619	negative	negative	negative
221	881C9001617	negative	negative	negative
222	881C9001606	negative	negative	negative
223	881C9001615	negative	negative	negative
224	881C9001613	negative	negative	negative
225	881C9001611	negative	negative	negative
226	881C9001609	negative	negative	negative
227	881C9001607	negative	negative	negative
228	881C9001605	negative	negative	negative
229	881C9001603	negative	negative	negative
230	881C9001599	negative	negative	negative
231	881C9001601	negative	negative	negative
232	881C9001445	negative	negative	negative
233	881C9001444	negative	negative	negative
234	881C9001294	negative	negative	negative
235	881C9001296	negative	negative	negative
236	881C9001300	negative	negative	negative
237	881C9001298	negative	negative	negative
238	881C9001495	negative	negative	negative
239	881C9001377	negative	negative	negative
240	881C9001302	positive	positive	positive	22.85
241	881C9001299	negative	negative	negative
242	881C9001371	negative	negative	negative
243	881C9001373	negative	negative	negative
244	881C9001375	negative	negative	negative
245	881C9001379	negative	negative	negative
246	881C9001301	negative	negative	negative
247	881C9001297	negative	negative	negative
248	881C9001497	negative	negative	negative
249	881C9001369	positive	positive	positive	17.99
250	881C9001513	negative	negative	negative
251	881C9001511	negative	negative	negative
252	881C9001509	negative	negative	negative
253	881C9001521	negative	negative	negative
254	881C9001515	negative	negative	negative
255	881C9001523	positive	positive	positive	26.99
256	881C9001623	positive	positive	positive	21.19
257	881C9001600	positive	positive	positive	16.11
258	881C9001602	negative	negative	negative
259	881C9001517	negative	negative	negative
260	881C9001085	negative	negative	missing	missing
261	881C9001303	negative	negative	negative
262	881C9001305	negative	negative	negative
263	881C9001307	negative	negative	negative
264	881C9001387	negative	negative	negative
265	881C9001309	negative	negative	negative
266	881C9001389	negative	negative	negative
267	881C9001390	positive	positive	positive	27.37
268	881C9001388	negative	negative	negative
269	881C9001311	negative	negative	negative
270	881C9001361	negative	negative	negative
271	881C9001363	negative	negative	negative
272	881C9001386	negative	negative	negative
273	881C9001384	negative	negative	negative
274	881C9001376	positive	positive	positive	22.29
275	881C9001382	negative	negative	negative
276	881C9001340	negative	negative	negative
277	881C9001380	negative	negative	negative
278	881C9001374	negative	negative	negative
279	881C9001378	negative	negative	negative
280	881C9001342	negative	negative	negative
281	881C9001372	negative	negative	negative
282	881C9001396	negative	negative	negative
283	881C9001442	negative	negative	negative
284	881C9001440	negative	negative	negative
285	881C9001438	positive	positive	positive	17.55
286	881C9001436	negative	negative	negative
287	881C9001434	positive	positive	positive	20.79
288	881C9001432	negative	negative	negative
289	881C9001430	negative	negative	negative
290	881C9001428	negative	negative	negative
291	881C9001426	negative	negative	negative
292	881C9001424	negative	negative	negative
293	881C9001392	negative	negative	negative
294	881C9001524	negative	negative	negative
295	881C9001394	negative	negative	negative
296	881C9001526	negative	negative	negative
297	881C9001566	negative	negative	negative
298	881C9001568	negative	negative	negative
299	881C9001528	negative	negative	negative
300	881C9001534	negative	negative	negative
301	881C9001532	negative	negative	negative
302	881C9001530	negative	negative	negative
303	881C9001536	negative	negative	negative
304	881C9001538	negative	negative	negative
305	881C9001546	negative	negative	negative
306	881C9001570	negative	negative	negative
307	881C9001472	negative	negative	negative
308	881C9001573	negative	negative	negative
309	881C9001544	negative	negative	negative
310	881C9001542	negative	negative	negative
311	881C9001540	negative	negative	negative
312	881C9001575	positive	positive	positive	15.17
313	881C9001577	negative	negative	negative
314	881C9001579	negative	negative	negative
315	881C9001581	negative	negative	negative
316	881C9001583	negative	negative	negative
317	881C9001585	negative	negative	negative
318	881C9001587	negative	negative	negative
319	881C9001492	negative	negative	negative
320	881C9001398	negative	negative	negative
321	881C9001400	negative	negative	negative
322	881C9001402	negative	negative	negative
323	881C9001404	negative	negative	negative
324	881C9001459	negative	negative	negative
325	881C9001494	negative	negative	negative
326	881C9001461	negative	negative	negative
327	881C9001406	negative	negative	negative
328	881C9001301	negative	negative	negative
329	881C9001303	negative	negative	negative
330	881C9001385	negative	negative	negative
331	881C9001518	negative	negative	negative
332	881C9001520	negative	negative	negative
333	881C9001547	negative	negative	negative
334	881C9001549	negative	negative	negative
335	881C9001551	negative	negative	negative
336	881C9001553	negative	negative	negative
337	881C9001559	negative	negative	negative
338	881C9001555	negative	negative	negative
339	881C9001557	negative	negative	negative
340	881C9001561	negative	negative	negative
341	881C9001563	negative	negative	negative
342	881C9001565	negative	negative	negative
343	881C9001519	negative	negative	negative
344	881C9001496	negative	negative	negative
345	881C9001498	negative	negative	negative
346	881C9001500	negative	negative	negative
347	881C9001502	negative	negative	negative
348	881C9001504	positive	positive	positive	21.29
349	881C9001506	positive	positive	positive	20.08
350	881C9001508	negative	negative	negative
351	881C9001510	negative	negative	negative
352	881C9001512	negative	negative	negative
353	881C9001514	negative	negative	negative
354	881C9001516	negative	negative	negative

## Sheet: S3
	Studynumber	Age (Years)	VRD Visually	VRD Reader	qRT-PCR Result	qRT-PCR E-gene Ct-value	Symptomatic	Time SO-HV (Days)
1	1145	41.7139	positive	positive	positive	19.34	Yes	3
2	1147	45.3498	positive	positive	positive	19.61	Yes	3
3	1180	54.1383	positive	positive	positive	21.25	Yes	3
4	1173	29.2293	positive	positive	positive	22.67	Yes	3
5	1048	39.0116	positive	positive	positive	26.19	Yes	3
6	1128	24.1205	positive	positive	positive	28.1	Yes	3
7	1003	67.1266	positive	positive	positive	15.23	Yes	4
8	1134	44.9008	positive	positive	positive	17.84	Yes	4
9	1024	63.833	positive	positive	positive	18.6	Yes	4
10	1087	20.293	positive	positive	positive	19.03	Yes	4
11	1078	25.1855	positive	positive	positive	19.58	Yes	4
12	1119	49.5606	positive	positive	positive	19.95	Yes	4
13	1031	53.5441	positive	positive	positive	21.89	Yes	4
14	1010	25.2293	positive	positive	positive	23.47	Yes	4
15	1140	29.8563	positive	positive	positive	26.63	Yes	4
16	1093	56.3806	positive	positive	positive	29.64	Yes	4
17	1034	66.1218	positive	positive	positive	17.53	Yes	5
18	1208	50.0753	positive	positive	positive	17.6	Yes	5
19	1106	48.8652	positive	positive	positive	18.48	Yes	5
20	1203	28.9391	positive	positive	positive	18.54	Yes	5
21	1178	68.0356	positive	positive	positive	18.76	Yes	5
22	1100	22.9514	positive	positive	positive	18.84	Yes	5
23	1197	47.3347	positive	positive	positive	18.94	Yes	5
24	1041	62.527	positive	positive	positive	19.27	Yes	5
25	1050	29.347	positive	positive	positive	20.1	Yes	5
26	1061	23.6277	positive	positive	positive	20.1	Yes	5
27	1118	46.5982	positive	positive	positive	20.27	Yes	5
28	1054	20.5969	positive	positive	positive	20.61	Yes	5
29	1166	62.653	positive	positive	positive	21.01	Yes	5
30	1113	40.0192	positive	positive	positive	22.11	Yes	5
31	1207	38.2149	positive	positive	positive	25.91	Yes	5
32	1023	32.2409	positive	positive	positive	27.15	Yes	5
33	1067	46.2916	positive	positive	positive	19.13	Yes	6
34	1068	75.9671	positive	positive	positive	20.38	Yes	6
35	1179	58.4312	positive	positive	positive	20.49	Yes	6
36	1072	36.1259	positive	positive	positive	20.83	Yes	6
37	1161	55.937	positive	positive	positive	20.88	Yes	6
38	1160	47.9726	positive	positive	positive	20.91	Yes	6
39	1044	39.3511	positive	positive	positive	21.31	Yes	6
40	1114	35.2279	positive	positive	positive	21.37	Yes	6
41	1095	34.0999	positive	positive	positive	21.67	Yes	6
42	1014	20.3614	positive	positive	positive	21.97	Yes	6
43	1069	72.8816	positive	positive	positive	22.23	Yes	6
44	1202	74.026	positive	positive	positive	22.29	Yes	6
45	1009	29.9055	positive	positive	positive	22.68	Yes	6
46	1025	52.0657	positive	positive	positive	22.83	Yes	6
47	1082	32.1095	positive	positive	positive	23.03	Yes	6
48	1117	65.1088	positive	positive	positive	23.92	Yes	6
49	1148	45.9713	positive	positive	positive	24.06	Yes	6
50	1205	54.5626	positive	positive	positive	24.38	Yes	6
51	1120	29.473	positive	positive	positive	24.41	Yes	6
52	1132	43.7864	positive	positive	positive	24.68	Yes	6
53	1005	44.4901	positive	positive	positive	25.37	Yes	6
54	1039	53.2758	positive	positive	positive	25.99	Yes	6
55	1043	53.0486	positive	positive	positive	26.44	Yes	6
56	1125	56.2437	positive	positive	positive	27.13	Yes	6
57	1004	24.0575	positive	positive	positive	27.16	Yes	6
58	1056	47.3347	positive	positive	positive	28.07	Yes	6
59	1157	27.3457	positive	positive	positive	19.88	Yes	7
60	1144	19.6003	positive	positive	positive	20.57	Yes	7
61	1153	63.384	positive	positive	positive	22.1	Yes	7
62	1169	55.7755	positive	positive	positive	22.37	Yes	7
63	1109	28.334	positive	positive	positive	24.66	Yes	7
64	1104	24.6407	positive	positive	positive	25.11	Yes	7
65	1007	72.8214	positive	positive	positive	25.58	Yes	7
66	1030	45.3498	positive	positive	positive	26.39	Yes	7
67	1204	25.0459	positive	positive	positive	27.09	Yes	7
68	1127	42.6064	positive	positive	positive	27.18	Yes	7
69	1174	47.7782	positive	positive	positive	27.78	Yes	7
70	1102	56.9363	positive	positive	positive	28.66	Yes	7
71	1033	30.1218	positive	positive	positive	17.92	Yes	8
72	1001	58.5435	positive	positive	positive	21.5	Yes	8
73	1111	35.1157	positive	positive	positive	22.89	Yes	8
74	1026	57.4374	positive	positive	positive	24.15	Yes	8
75	1016	58.6146	positive	positive	positive	24.48	Yes	8
76	1076	19.3484	negative	negative	positive	24.57	Yes	8
77	1008	52.271	positive	positive	positive	24.97	Yes	8
78	1083	46.7433	positive	positive	positive	25.03	Yes	8
79	1196	58.412	positive	positive	positive	25.28	Yes	8
80	1046	61.9576	positive	positive	positive	25.6	Yes	8
81	1107	26.8747	positive	positive	positive	27.06	Yes	8
82	1096	39.6523	positive	positive	positive	27.35	Yes	8
83	1074	73.18	positive	positive	positive	27.63	Yes	8
84	1124	68.5065	positive	positive	positive	27.99	Yes	8
85	1154	19.258	positive	positive	positive	28.77	Yes	8
86	1105	54.9268	positive	positive	positive	28.83	Yes	8
87	1089	56.9774	positive	positive	positive	21.86	Yes	9
88	1027	65.8179	positive	positive	positive	23.9	Yes	9
89	1122	43.9808	positive	positive	positive	24.55	Yes	9
90	1012	32.9884	positive	positive	positive	28.42	Yes	9
91	1135	48.3395	positive	positive	positive	25.62	Yes	10
92	1085	22.8583	positive	positive	positive	26.74	Yes	10
93	1052	54.0041	negative	negative	positive	26.11	Yes	11
94	1098	22.3463	negative	negative	positive	26.15	Yes	11
95	1091	52.3943	negative	negative	positive	27.74	Yes	11
96	1036	67.3292	positive	positive	positive	22.11	Yes	12
97	1002	82.6721	negative	negative	positive	23.97	Yes	12
98	1059	57.2977	positive	positive	positive	18.45	Yes	17
99	1182	54.0123	negative	negative	positive	23.6	Yes	17
100	1062	52.334	positive	positive	positive	30.05	Yes	10
101	1130	25.9138	negative	negative	positive	30.14	Yes	7
102	1101	49.6153	negative	negative	positive	30.19	Yes	9
103	1066	20.1561	positive	positive	positive	30.48	Yes	9
104	1088	55.1458	positive	positive	positive	30.76	Yes	5
105	1092	22.4422	negative	negative	positive	30.82	Yes	6
106	1035	45.4675	negative	negative	positive	30.96	Yes	6
107	1143	28.2601	negative	negative	positive	31.07	Yes	8
108	1080	31.154	negative	negative	positive	31.22	Yes	5
109	1020	46.5352	positive	positive	positive	31.24	Yes	9
110	1018	52.2656	negative	negative	positive	31.86	Yes	13
111	1079	46.9049	negative	negative	positive	31.88	Yes	15
112	1108	26.7488	negative	negative	positive	32.08	Yes	10
113	1040	28.7858	negative	negative	positive	32.3	Yes	12
114	1065	42.6694	negative	negative	positive	33.15	Yes	13
115	1013	58.8364	negative	negative	positive	33.34	Yes	7
116	1064	18.4394	negative	negative	positive	33.36	Yes	5
117	1164	22.8501	negative	negative	positive	33.41	Yes	6
118	1022	59.8193	negative	negative	positive	33.42	Yes	10
119	1165	19.7618	positive	positive	positive	33.53	Yes	5
120	1156	64.5667	negative	negative	positive	33.53	Yes	15
121	1158	40.3313	negative	negative	positive	33.82	Yes	8
122	1037	27.9014	negative	negative	positive	34.24	Yes	11
123	1115	42.9405	negative	negative	positive	36.19	Yes	5
124	1053	65.0568	positive	positive	positive	26.46	No	NA
125	1017	27.0062	negative	negative	positive	37.35	No	NA
126	1170	26.4394	negative	negative	negative	NA	Yes	3
127	1126	28.7584	negative	negative	negative	NA	Yes	3
128	1171	45.9932	negative	negative	negative	NA	Yes	5
129	1167	40.5941	negative	negative	negative	NA	Yes	5
130	1099	45.0513	negative	negative	negative	NA	Yes	5
131	1060	32.6626	negative	negative	negative	NA	Yes	7
132	1112	57.4401	negative	negative	negative	NA	No	NA
